# Supplementary material for: An investigation into DNA methylation patterns associated with risk preference in older individuals
Source: Epigenetics. 2021 Oct 30;17(10):1159–72. doi: 10.1080/15592294.2021.1992910 (PMC9542846; doi:10.1080/15592294.2021.1992910)
Supplement: Supplemental Material [file KEPI_A_1992910_SM8449.zip › supplementary table 1.xlsx]

## Sheet: ST1
Supplementary Table 1: Average WCCs calculated for each demographic characteristic alongside calculated p values
			Average cell-type proportion
		Number of individuals	CD8T	CD4T	NK	Bcell	Mono	Gran
Risk preference group	Risk-averse	1034	0.0348712	0.195227	0.0738073	0.0442399	0.0764461	0.571228
	Mildly risk-averse	260	0.0354708	0.200208	0.0759096	0.0450569	0.0763824	0.562235
	Mildly risk-seeking	183	0.0362321	0.207291	0.0760969	0.0484382	0.0790961	0.547712
	Risk-seeking	179	0.0318304	0.203368	0.0735806	0.0447944	0.0769059	0.565121
	P values		0.82	0.14	0.78	0.5	0.69	0.11
Sex	Females	854	0.0448587	0.206511	0.070799	0.0461751	0.0685994	0.557579
	Males	802	0.024104	0.189408	0.0781522	0.0435298	0.0854598	0.576097
	P values		0	0	0	0.01	0	0
Age group	<49	36	0.0381777	0.206672	0.0671039	0.0453772	0.0761973	0.558498
	50-59	570	0.0413219	0.212063	0.0656355	0.0481964	0.0737941	0.553409
	60-69	603	0.033637	0.201362	0.0779232	0.0456727	0.075669	0.561054
	70-79	352	0.0283329	0.182183	0.0807736	0.0399769	0.081018	0.584867
	80+	94	0.0253565	0.150505	0.0833964	0.0379938	0.0864155	0.616519
	P values		0	0	0	0.15	0	0
Mental health medication prescription	Yes	270	0.039947	0.194455	0.0755487	0.0450171	0.0768585	0.564267
	No	1386	0.0337913	0.198942	0.074137	0.0448676	0.076763	0.567007
	P values		0.03	0.39	0.78	0.93	0.94	0.85
Deprivation measure	Most deprived	195	0.0351181	0.1968	0.0718643	0.0408309	0.0782332	0.570639
	Somewhat deprived	275	0.033959	0.19711	0.07201	0.0459345	0.0751902	0.571726
	Mid-deprivation	333	0.0367179	0.195605	0.0771823	0.0443706	0.0736246	0.569047
	Not very deprived	386	0.0360998	0.196984	0.0727409	0.0462056	0.0757093	0.567786
	Least Deprived	464	0.0326815	0.202353	0.0761487	0.0452608	0.0802591	0.558981
	P values		0.67	0.84	0.53	0.51	0.03	0.72
Marital Status	Married/Co-habiting	1109	0.0344548	0.19639	0.0731791	0.0445172	0.0760933	0.571082
	Single and never married	133	0.0394212	0.202553	0.0772589	0.04409	0.0781346	0.555196
	Separated/Divorced/Widowed	414	0.0341898	0.201722	0.0766264	0.0461628	0.0781854	0.558068
	P values		0.43	0.46	0.49	0.75	0.4	0.17
Education level	None and Primary	216	0.0302723	0.181904	0.073118	0.0446321	0.0787055	0.588194
	Secondary	699	0.0343571	0.195374	0.0754567	0.0429303	0.0765204	0.571268
	Tertiary	740	0.0365334	0.205717	0.0736983	0.0468309	0.0764557	0.55572
	P values		0.13	0	0.8	0.13	0.59	0
Smoking status	Never	879	0.0354356	0.193672	0.0777798	0.0446552	0.0770432	0.566595
	Ex	612	0.0322003	0.202315	0.0750185	0.0438436	0.0773301	0.565255
	Current	165	0.0408469	0.207314	0.0538542	0.0499857	0.0733542	0.571175
	P values		0.07	0.04	0	0.15	0.31	0.85
Alcohol consumption	Never	483	0.0359661	0.188074	0.0743039	0.0431289	0.0750483	0.579764
	Occasional	510	0.0341029	0.199795	0.0718748	0.044844	0.0746652	0.569545
	Habitual	663	0.0344638	0.204407	0.0763446	0.0462189	0.0796842	0.554588
	P values		0.73	0	0.34	0.43	0.01	0.01
BMI	<25	375	0.0336716	0.196414	0.074029	0.0450951	0.0777825	0.567114
	≥25 or <30	737	0.0354424	0.202088	0.0739487	0.0459376	0.0760081	0.561942
	≥30	538	0.0346758	0.194143	0.0751759	0.043311	0.0771364	0.572532
	P values		0.82	0.22	0.96	0.46	0.67	0.35
Abbreviations: Bcell, CD19+ B lymphocytes; CD4T, CD4+ T cells; CD8T, CD8+ T cells; Gran, CD15+ granulocytes; Mono, CD14+ monocytes; NK, CD56+ natural killer cells; WCCs, white cell counts
Note: P values are provided in italic font and those which were significant at the 1% level are in bold font.

## Sheet: ST2
Supplementary Table 2: Output results (p≤x10-5) from RnBeads differential methylation analysis for risk-averse vs risk-seeking individuals, having adjusted for the minimal number of covariates (Analysis 1)
CpG site	RefGene Name	Group	Relation CpG Island	Chr	Start	Strand	Mean difference of β values	p-values	FDR-adj p-values
cg09889165			N_Shore	chr20	61973086	+	0.00900949	5.38726e-06	0.739731
cg15197657	PDLIM7;PDLIM7	Body;Body	N_Shelf	chr5	176916434	-	-0.0177258	6.11712e-06	0.739731
cg09740313	C10orf81	3'UTR		chr10	115540541	+	-0.00786646	1.3932e-05	0.739731
cg17176698	BCR;BCR	Body;Body		chr22	23577002	-	0.0526442	2.16164e-05	0.739731
cg23909633	IL24;IL24	TSS1500;TSS1500		chr1	207070539	+	-0.00820054	2.20055e-05	0.739731
cg25327867				chr11	69416088	+	-0.00817521	2.31252e-05	0.739731
cg24612285	TCFL5	Body		chr20	61479013	+	-0.0254641	2.52545e-05	0.739731
cg01837365				chr10	2742940	+	-0.0231445	2.70545e-05	0.739731
cg02438801	GALNT10	Body		chr5	153753289	+	-0.00335386	2.79398e-05	0.739731
cg03158063				chr2	10395333	-	-0.00858719	3.05944e-05	0.739731
cg15856066			N_Shore	chr12	132971019	-	-0.0108498	3.21471e-05	0.739731
cg13908968				chr9	87188847	-	-0.00759826	3.44001e-05	0.739731
cg00044950	EHMT2;EHMT2	Body;Body	N_Shore	chr6	31855393	+	-0.00586668	3.54521e-05	0.739731
cg01051080	PPP1R36	Body		chr14	65053374	+	-0.00926957	3.58949e-05	0.739731
cg23039711	SULT1C4	Body		chr2	109000056	+	-0.00539505	3.62133e-05	0.739731
cg09142313			Island	chr5	72677859	-	0.010416	3.86583e-05	0.739731
cg13846672	SCARB1;SCARB1;SCARB1;SCARB1	ExonBnd;ExonBnd;Body;Body		chr12	125279751	+	-0.00660458	4.02942e-05	0.739731
cg10253457	LRRK1	5'UTR	Island	chr15	101460077	-	0.00362671	4.35308e-05	0.739731
cg13610622	USP6NL;USP6NL	Body;Body	N_Shore	chr10	11504551	-	-0.00478411	4.47485e-05	0.739731
cg08159291	AJAP1;AJAP1	Body;Body	Island	chr1	4715615	-	0.00476898	4.69128e-05	0.739731
cg12208982				chr8	55241940	-	-0.00342831	5.16271e-05	0.739731
cg06826908	OSBPL9;OSBPL9;OSBPL9;OSBPL9	Body;5'UTR;Body;Body		chr1	52155720	-	0.00753644	5.19307e-05	0.739731
cg24327307	SSBP3;SSBP3;SSBP3	Body;Body;Body		chr1	54753071	-	0.00527042	5.55993e-05	0.739731
cg18675610	ARHGAP12	5'UTR	N_Shore	chr10	32216311	-	-0.0298514	5.56984e-05	0.739731
cg00039070	EXOC4;EXOC4	Body;Body		chr7	133167057	+	0.00336779	5.57456e-05	0.739731
cg06940858	COG6	Body		chr13	40339934	+	-0.00415871	5.63472e-05	0.739731
cg07540386	CCDC135	TSS1500		chr16	57728173	+	-0.0178983	6.24196e-05	0.739731
cg10811901	TERF2;TERF2	ExonBnd;Body		chr16	69404546	-	-0.00291293	6.24925e-05	0.739731
cg04299080	C1orf122;C1orf122;YRDC	3'UTR;3'UTR;TSS1500	S_Shore	chr1	38274753	-	-0.0218559	6.42783e-05	0.739731
cg13022496			Island	chr10	13570550	-	0.00460429	6.69859e-05	0.739731
cg09040793	ADCY5;ADCY5	1stExon;Body		chr3	123135035	-	-0.0093152	6.74708e-05	0.739731
cg20249566	NWD1	TSS200		chr19	16830739	-	-0.0375592	6.93663e-05	0.739731
cg01253143	LOC105376360	Body		chr10	3507783	-	0.00287852	7.26336e-05	0.739731
cg13369763	CHD2	Body		chr15	93524997	+	-0.00198734	7.35539e-05	0.739731
cg04493937	WDR73;WDR73;WDR73;WDR73;WDR73;WDR73;WDR73;WDR73;WDR73;WDR73	ExonBnd;ExonBnd;ExonBnd;ExonBnd;ExonBnd;Body;Body;Body;Body;Body		chr15	85189591	+	-0.00279423	7.56036e-05	0.739731
cg03436967	MIR548I4;CNTNAP2	Body;Body		chr7	147207052	+	0.00536898	7.63089e-05	0.739731
cg04302487	TTI1;TTI1	Body;Body		chr20	36630013	+	-0.00737861	7.74734e-05	0.739731
cg12461469	RNF13;RNF13	TSS200;TSS200	Island	chr3	149530341	-	-0.0217755	7.82682e-05	0.739731
cg04131952	FAM189A2;FAM189A2	Body;Body		chr9	71994536	-	0.00808769	7.92876e-05	0.739731
cg12832857	SLC12A5	Body	Island	chr20	44651204	-	0.00840011	7.94001e-05	0.739731
cg02536526				chr9	92143321	-	0.0112955	8.9996e-05	0.739731
cg05053708	RNF220	Body		chr1	45069495	+	-0.00798869	9.04468e-05	0.739731
cg03007907	TRAF2	Body		chr9	139793832	-	-0.0080594	9.06169e-05	0.739731
cg03462376	DLG5	Body		chr10	79609388	+	-0.00658285	9.4297e-05	0.739731
cg23730696	VSIG2	TSS1500		chr11	124622444	-	-0.0206554	9.4309e-05	0.739731
cg18423103			S_Shore	chr7	1452811	-	0.0189271	9.589e-05	0.739731
Abbreviations: adj, adjusted; Chr; chromosome; CpG; cytosine-phosphate-guanine; FDR, false discovery rate; N, north; S, south; TSS, transcription start site; UTR, untranslated region; β, beta.
*Notes: Gene Information (RefGene Name and RefGene Group) details from UCSC, University of California, Santa Cruz. Genome Build 37.

## Sheet: ST3
Supplementary Table 3: Output results (p≤x10-5) from RnBeads differential methylation analysis for risk-averse vs risk-seeking individuals, having adjusted for all covariates (Analysis 1)
CpG site	RefGene Name	Group	Relation to CpG Island	Chr	Start	Strand	Mean difference of β values	p-values	FDR-adj p-values
cg09889165			N_Shore	chr20	61973086	+	0.00900822	4.51665e-06	0.712883
cg15197657	PDLIM7;PDLIM7	Body;Body	N_Shelf	chr5	176916434	-	-0.0177258	7.41081e-06	0.712883
cg02438801	GALNT10	Body		chr5	153753289	+	-0.00337954	1.30175e-05	0.712883
cg09740313	C10orf81	3'UTR		chr10	115540541	+	-0.00794406	1.38639e-05	0.712883
cg03158063				chr2	10395333	-	-0.00870808	1.83364e-05	0.712883
cg12208982				chr8	55241940	-	-0.00343568	1.95986e-05	0.712883
cg25327867				chr11	69416088	+	-0.00826222	2.13496e-05	0.712883
cg13908968				chr9	87188847	-	-0.00767576	2.15736e-05	0.712883
cg17176698	BCR;BCR	Body;Body		chr22	23577002	-	0.0527251	2.60542e-05	0.712883
cg01051080	PPP1R36	Body		chr14	65053374	+	-0.00941038	2.70357e-05	0.712883
cg23909633	IL24;IL24	TSS1500;TSS1500		chr1	207070539	+	-0.00830436	2.73186e-05	0.712883
cg01837365				chr10	2742940	+	-0.0232037	3.26425e-05	0.712883
cg24612285	TCFL5	Body		chr20	61479013	+	-0.0254817	3.36625e-05	0.712883
cg23039711	SULT1C4	Body		chr2	109000056	+	-0.00548321	3.43291e-05	0.712883
cg08159291	AJAP1;AJAP1	Body;Body	Island	chr1	4715615	-	0.00476898	3.43769e-05	0.712883
cg15856066			N_Shore	chr12	132971019	-	-0.0108814	3.57023e-05	0.712883
cg00044950	EHMT2;EHMT2	Body;Body	N_Shore	chr6	31855393	+	-0.00586668	3.59788e-05	0.712883
cg09040793	ADCY5;ADCY5	1stExon;Body		chr3	123135035	-	-0.00943857	3.94124e-05	0.712883
cg06940858	COG6	Body		chr13	40339934	+	-0.00420345	4.1105e-05	0.712883
cg27476333	RAD51AP1;RAD51AP1	Body;Body		chr12	4659599	+	-0.00207475	4.48371e-05	0.712883
cg10253457	LRRK1	5'UTR	Island	chr15	101460077	-	0.00363175	4.49968e-05	0.712883
cg04493937	WDR73;WDR73;WDR73;WDR73;WDR73;WDR73;WDR73;WDR73;WDR73;WDR73	ExonBnd;ExonBnd;ExonBnd;ExonBnd;ExonBnd;Body;Body;Body;Body;Body		chr15	85189591	+	-0.00280704	4.67309e-05	0.712883
cg26015374	LRRTM2;CTNNA1;CTNNA1;CTNNA1;CTNNA1	3'UTR;Body;Body;Body;Body		chr5	138205900	-	-0.0073989	5.58185e-05	0.712883
cg13846672	SCARB1;SCARB1;SCARB1;SCARB1	ExonBnd;ExonBnd;Body;Body		chr12	125279751	+	-0.00670643	5.58229e-05	0.712883
cg22384877	CPSF1;MIR1234	Body;TSS1500	S_Shelf	chr8	145626898	-	-0.00645941	5.68389e-05	0.712883
cg00039070	EXOC4;EXOC4	Body;Body		chr7	133167057	+	0.00334972	5.7552e-05	0.712883
cg10811901	TERF2;TERF2	ExonBnd;Body		chr16	69404546	-	-0.00288394	6.1495e-05	0.712883
cg13369763	CHD2	Body		chr15	93524997	+	-0.00199276	6.16794e-05	0.712883
cg02536526				chr9	92143321	-	0.0112799	6.31756e-05	0.712883
cg12832857	SLC12A5	Body	Island	chr20	44651204	-	0.00840011	6.32917e-05	0.712883
cg07540386	CCDC135	TSS1500		chr16	57728173	+	-0.0179714	6.36128e-05	0.712883
cg03007907	TRAF2	Body		chr9	139793832	-	-0.00805277	6.36294e-05	0.712883
cg12461469	RNF13;RNF13	TSS200;TSS200	Island	chr3	149530341	-	-0.0217755	6.50163e-05	0.712883
cg08888322	IL10RB	Body		chr21	34668629	-	-0.00393043	6.62631e-05	0.712883
cg04302487	TTI1;TTI1	Body;Body		chr20	36630013	+	-0.00748153	6.80336e-05	0.712883
cg13022496			Island	chr10	13570550	-	0.00460429	6.83116e-05	0.712883
cg13610622	USP6NL;USP6NL	Body;Body	N_Shore	chr10	11504551	-	-0.00479654	6.92096e-05	0.712883
cg09142313			Island	chr5	72677859	-	0.010416	7.00349e-05	0.712883
cg05053708	RNF220	Body		chr1	45069495	+	-0.00809547	7.39065e-05	0.712883
cg06826908	OSBPL9;OSBPL9;OSBPL9;OSBPL9	Body;5'UTR;Body;Body		chr1	52155720	-	0.0075325	7.50571e-05	0.712883
cg18850173				chr6	132410471	+	-0.00665602	7.6828e-05	0.712883
cg18423103			S_Shore	chr7	1452811	-	0.0189271	7.7846e-05	0.712883
cg05004022	LOC100128993	Body	N_Shore	chr8	19093311	-	-0.00899175	7.85717e-05	0.712883
cg18675610	ARHGAP12	5'UTR	N_Shore	chr10	32216311	-	-0.0298514	7.85938e-05	0.712883
cg23730696	VSIG2	TSS1500		chr11	124622444	-	-0.020736	8.1219e-05	0.712883
cg05855733			N_Shore	chr12	132973200	+	0.0138426	8.25794e-05	0.712883
cg06114260				chr10	76796591	-	-0.00433821	8.35618e-05	0.712883
cg03436967	MIR548I4;CNTNAP2	Body;Body		chr7	147207052	+	0.00533372	8.42033e-05	0.712883
cg07977946				chr6	362047	-	-0.00807307	8.47442e-05	0.712883
cg02622647				chr17	43578911	+	-0.0614147	8.49491e-05	0.712883
cg07544832				chr21	31579225	+	-0.00604571	8.81762e-05	0.712883
cg01259145	ELF3;ELF3	Body;Body		chr1	201980314	-	-0.00567714	8.98338e-05	0.712883
cg04299080	C1orf122;C1orf122;YRDC	3'UTR;3'UTR;TSS1500	S_Shore	chr1	38274753	-	-0.0218559	9.03563e-05	0.712883
cg04074004	DDAH2	Body	Island	chr6	31696462	+	-0.00579306	9.05223e-05	0.712883
cg10040355				chr12	12990366	+	-0.0150062	9.82309e-05	0.712883
Abbreviations: adj, adjusted; Chr; chromosome; CpG; cytosine-phosphate-guanine; FDR, false discovery rate; N, north; S, south; TSS, transcription start site; UTR, untranslated region; β, beta.
*Notes: Gene Information (RefGene Name and RefGene Group) details from UCSC, University of California, Santa Cruz. Genome Build 37.

## Sheet: ST4
Supplementary Table 4: Output results (p≤x10-5) from RnBeads differential methylation analysis for risk-averse vs risk-seeking individuals - top-ranked dmCpGs shared by both models (Analysis 1)
						risk-averse vs risk-seeking - minimal model			risk-averse vs risk-seeking - maximal model
CpG site	RefGene Name	Group	Chromosome	Start	Strand	Mean difference of β values	p-values	FDR-adj p-values	Mean difference of β values	p-values	FDR-adj p-values
cg09889165			chr20	61973086	+	0.00900949	5.38726e-06	0.739731	0.00900822	4.51665e-06	0.712883
cg15197657	PDLIM7;PDLIM7	Body;Body	chr5	176916434	-	-0.0177258	6.11712e-06	0.739731	-0.0177258	7.41081e-06	0.712883
cg02438801	GALNT10	Body	chr5	153753289	+	-0.00335386	2.79398e-05	0.739731	-0.00337954	1.30175e-05	0.712883
cg09740313	C10orf81	3'UTR	chr10	115540541	+	-0.00786646	1.3932e-05	0.739731	-0.00794406	1.38639e-05	0.712883
cg03158063			chr2	10395333	-	-0.00858719	3.05944e-05	0.739731	-0.00870808	1.83364e-05	0.712883
cg12208982			chr8	55241940	-	-0.00342831	5.16271e-05	0.739731	-0.00343568	1.95986e-05	0.712883
cg25327867			chr11	69416088	+	-0.00817521	2.31252e-05	0.739731	-0.00826222	2.13496e-05	0.712883
cg13908968			chr9	87188847	-	-0.00759826	3.44001e-05	0.739731	-0.00767576	2.15736e-05	0.712883
cg17176698	BCR;BCR	Body;Body	chr22	23577002	-	0.0526442	2.16164e-05	0.739731	0.0527251	2.60542e-05	0.712883
cg01051080	PPP1R36	Body	chr14	65053374	+	-0.00926957	3.58949e-05	0.739731	-0.00941038	2.70357e-05	0.712883
cg23909633	IL24;IL24	TSS1500;TSS1500	chr1	207070539	+	-0.00820054	2.20055e-05	0.739731	-0.00830436	2.73186e-05	0.712883
cg01837365			chr10	2742940	+	-0.0231445	2.70545e-05	0.739731	-0.0232037	3.26425e-05	0.712883
cg24612285	TCFL5	Body	chr20	61479013	+	-0.0254641	2.52545e-05	0.739731	-0.0254817	3.36625e-05	0.712883
cg23039711	SULT1C4	Body	chr2	109000056	+	-0.00539505	3.62133e-05	0.739731	-0.00548321	3.43291e-05	0.712883
cg08159291	AJAP1;AJAP1	Body;Body	chr1	4715615	-	0.00476898	4.69128e-05	0.739731	0.00476898	3.43769e-05	0.712883
cg15856066			chr12	132971019	-	-0.0108498	3.21471e-05	0.739731	-0.0108814	3.57023e-05	0.712883
cg00044950	EHMT2;EHMT2	Body;Body	chr6	31855393	+	-0.00586668	3.54521e-05	0.739731	-0.00586668	3.59788e-05	0.712883
cg09040793	ADCY5;ADCY5	1stExon;Body	chr3	123135035	-	-0.0093152	6.74708e-05	0.739731	-0.00943857	3.94124e-05	0.712883
cg06940858	COG6	Body	chr13	40339934	+	-0.00415871	5.63472e-05	0.739731	-0.00420345	4.1105e-05	0.712883
cg10253457	LRRK1	5'UTR	chr15	101460077	-	0.00362671	4.35308e-05	0.739731	0.00363175	4.49968e-05	0.712883
cg04493937	WDR73;WDR73;WDR73;WDR73;WDR73;WDR73;WDR73;WDR73;WDR73;WDR73	ExonBnd;ExonBnd;ExonBnd;ExonBnd;ExonBnd;Body;Body;Body;Body;Body	chr15	85189591	+	-0.00279423	7.56036e-05	0.739731	-0.00280704	4.67309e-05	0.712883
cg13846672	SCARB1;SCARB1;SCARB1;SCARB1	ExonBnd;ExonBnd;Body;Body	chr12	125279751	+	-0.00660458	4.02942e-05	0.739731	-0.00670643	5.58229e-05	0.712883
cg00039070	EXOC4;EXOC4	Body;Body	chr7	133167057	+	0.00336779	5.57456e-05	0.739731	0.00334972	5.7552e-05	0.712883
cg10811901	TERF2;TERF2	ExonBnd;Body	chr16	69404546	-	-0.00291293	6.24925e-05	0.739731	-0.00288394	6.1495e-05	0.712883
cg13369763	CHD2	Body	chr15	93524997	+	-0.00198734	7.35539e-05	0.739731	-0.00199276	6.16794e-05	0.712883
cg02536526			chr9	92143321	-	0.0112955	8.9996e-05	0.739731	0.0112799	6.31756e-05	0.712883
cg12832857	SLC12A5	Body	chr20	44651204	-	0.00840011	7.94001e-05	0.739731	0.00840011	6.32917e-05	0.712883
cg07540386	CCDC135	TSS1500	chr16	57728173	+	-0.0178983	6.24196e-05	0.739731	-0.0179714	6.36128e-05	0.712883
cg03007907	TRAF2	Body	chr9	139793832	-	-0.0080594	9.06169e-05	0.739731	-0.00805277	6.36294e-05	0.712883
cg12461469	RNF13;RNF13	TSS200;TSS200	chr3	149530341	-	-0.0217755	7.82682e-05	0.739731	-0.0217755	6.50163e-05	0.712883
cg04302487	TTI1;TTI1	Body;Body	chr20	36630013	+	-0.00737861	7.74734e-05	0.739731	-0.00748153	6.80336e-05	0.712883
cg13022496			chr10	13570550	-	0.00460429	6.69859e-05	0.739731	0.00460429	6.83116e-05	0.712883
cg13610622	USP6NL;USP6NL	Body;Body	chr10	11504551	-	-0.00478411	4.47485e-05	0.739731	-0.00479654	6.92096e-05	0.712883
cg09142313			chr5	72677859	-	0.010416	3.86583e-05	0.739731	0.010416	7.00349e-05	0.712883
cg05053708	RNF220	Body	chr1	45069495	+	-0.00798869	9.04468e-05	0.739731	-0.00809547	7.39065e-05	0.712883
cg06826908	OSBPL9;OSBPL9;OSBPL9;OSBPL9	Body;5'UTR;Body;Body	chr1	52155720	-	0.00753644	5.19307e-05	0.739731	0.0075325	7.50571e-05	0.712883
cg18423103			chr7	1452811	-	0.0189271	9.589e-05	0.739731	0.0189271	7.7846e-05	0.712883
cg18675610	ARHGAP12	5'UTR	chr10	32216311	-	-0.0298514	5.56984e-05	0.739731	-0.0298514	7.85938e-05	0.712883
cg23730696	VSIG2	TSS1500	chr11	124622444	-	-0.0206554	9.4309e-05	0.739731	-0.020736	8.1219e-05	0.712883
cg03436967	MIR548I4;CNTNAP2	Body;Body	chr7	147207052	+	0.00536898	7.63089e-05	0.739731	0.00533372	8.42033e-05	0.712883
cg04299080	C1orf122;C1orf122;YRDC	3'UTR;3'UTR;TSS1500	chr1	38274753	-	-0.0218559	6.42783e-05	0.739731	-0.0218559	9.03563e-05	0.712883
Abbreviations: adj, adjusted; Chr; chromosome; CpG; cytosine-phosphate-guanine; FDR, false discovery rate; N, north; S, south; TSS, transcription start site; UTR, untranslated region; β, beta.
*Notes: Gene Information (RefGene Name and RefGene Group) details from UCSC, University of California, Santa Cruz. Genome Build 37.

## Sheet: ST5
Supplementary Table 5: Gene Ontology enrichment processes (p<0.1) for the top-ranked genes (p-value≤x10-5) from Analysis 1
Category	Term	p-values	Genes	Fold Enrichment	Bonferroni	Benjamini	FDR
Molecular Function	Ligase activity	0.0558457	RNF13, TRAF2, RNF220	7.50267	0.992438	1	1
Molecular Function	GTPase activator activity	0.0591819	USP6NL, BCR, ARHGAP12	7.26065	0.994403	1	1
Molecular Function	Ubiquitin-protein transferase activity	0.0789099	RNF13, TRAF2, RNF220	6.1572	0.999076	1	1
Molecular Function	Zinc ion binding	0.0803428	RNF13, EHMT2, TRAF2, PDLIM7, RNF220	2.88811	0.999191	1	1
Molecular Function	Enzyme binding	0.0805692	BCR, CNTNAP2, TRAF2	6.08324	0.999207	1	1
Biological Process	Protein autoubiquitination	0.00249513	RNF13, TRAF2, RNF220	38.7508	0.453694	0.603822	0.603822
Biological Process	Positive regulation of nitric-oxide synthase activity	0.0322666	SCARB1, TERF2	58.7133	0.999643	1	1
Biological Process	Neuromuscular process controlling balance	0.0663261	BCR, ADCY5	28.0803	1	1	1
Biological Process	Learning	0.0815494	CNTNAP2, SLC12A5	22.6613	1	1	1
Abbreviations: FDR, false discovery rate.

## Sheet: ST6
Supplementary Table 6: KEGG Pathway enrichment (p<0.1) results for the top-ranked genes (p-value ≤x10-5) from Analysis 1
Category	Term	p-values	Genes	Fold Enrichment	Bonferroni	Benjamini	FDR
KEGG_PATHWAY	Ovarian steroidogenesis	0.0488298	SCARB1, ADCY5	35.0969	0.963268	1	1
KEGG_PATHWAY	Pathways in cancer	0.056472	BCR, TRAF2, ADCY5	6.56393	0.978432	1	1
KEGG_PATHWAY	Bile secretion	0.0681647	SCARB1, ADCY5	24.9239	0.990529	1	1
KEGG_PATHWAY	Aldosterone synthesis and secretion	0.0796031	SCARB1, ADCY5	21.2315	0.995809	1	1
Abbreviations: FDR, false discovery rate, KEGG; Kyoto Encyclopedia of Genes and Genomes.

## Sheet: ST7
Supplementary Table 7: Output results (p≤x10-5) from RnBeads differential methylation analysis for all risk-averse vs all risk-seeking individuals, having adjusted for the minimal number of covariates (Analysis 2)
CpG site	RefGene Name	Group	Relation to CpG Island	Chr	Start	Strand	Mean difference of β values	p-values	FDR-adj p-values
cg05768532	FLJ16779;NKAIN4	Body;TSS200	Island	chr20	61886069	-	0.00780444	2.64238e-06	0.999982
cg00540637	C5orf45;C5orf45	Body;Body	N_Shelf	chr5	179273576	+	0.0030279	3.42599e-05	0.999982
cg03525527	CDCA2;KCTD9	TSS200;TSS1500	Island	chr8	25316492	+	-0.00115001	4.39037e-05	0.999982
cg04920991				chr20	55562991	+	-0.0079709	4.7535e-05	0.999982
cg24720569	HYDIN	Body		chr16	70907415	+	0.00410053	5.06431e-05	0.999982
cg14600813			N_Shore	chr4	57396496	-	-0.00641805	5.38364e-05	0.999982
cg08111446	NKAIN4;FLJ16779	TSS200;Body	Island	chr20	61886079	-	0.00557948	7.60802e-05	0.999982
cg20200811	C7orf46;C7orf46;C7orf46	Body;Body;Body	S_Shelf	chr7	23723014	+	0.00225824	8.01448e-05	0.999982
cg18675610	ARHGAP12	5'UTR	N_Shore	chr10	32216311	-	-0.0223635	8.17882e-05	0.999982
cg10776049				chr4	139571846	+	0.00708974	8.43619e-05	0.999982
cg23690488			Island	chr2	114299609	+	0.00710113	9.03819e-05	0.999982
Abbreviations: adj, adjusted; Chr; chromosome; CpG; cytosine-phosphate-guanine; FDR, false discovery rate; N, north; S, south; TSS, transcription start site; UTR, untranslated region; β, beta.
*Notes: Gene Information (RefGene Name and RefGene Group) details from UCSC, University of California, Santa Cruz. Genome Build 37.

## Sheet: ST8
Supplementary Table 8: Output results (p≤x10-5) from RnBeads differential methylation analysis for all risk-averse vs all risk-seeking individuals, having adjusted for all covariates (Analysis 2)
CpG site	RefGene Name	Group	Relation to CpG Island	Chromosome	Start	Strand	Mean difference of β values	p-values	FDR-adj p-values
cg05768532	FLJ16779;NKAIN4	Body;TSS200	Island	chr20	61886069	-	0.00780444	2.00397e-06	0.999984
cg03525527	CDCA2;KCTD9	TSS200;TSS1500	Island	chr8	25316492	+	-0.00115001	2.735e-05	0.999984
cg00540637	C5orf45;C5orf45	Body;Body	N_Shelf	chr5	179273576	+	0.00298514	3.85103e-05	0.999984
cg04920991				chr20	55562991	+	-0.00807708	5.47504e-05	0.999984
cg24720569	HYDIN	Body		chr16	70907415	+	0.00408046	6.08529e-05	0.999984
cg14600813			N_Shore	chr4	57396496	-	-0.00650286	6.48133e-05	0.999984
cg23690488			Island	chr2	114299609	+	0.00710113	6.9068e-05	0.999984
cg18675610	ARHGAP12	5'UTR	N_Shore	chr10	32216311	-	-0.0223635	7.3848e-05	0.999984
cg15169595	MEGF10;MEGF10;MEGF10;MEGF10	5'UTR;5'UTR;5'UTR;5'UTR		chr5	126633873	-	-0.00408483	7.48361e-05	0.999984
cg08111446	NKAIN4;FLJ16779	TSS200;Body	Island	chr20	61886079	-	0.00557948	8.69364e-05	0.999984
cg14250130	PFKP	TSS1500	Island	chr10	3109361	+	-0.00311355	9.51177e-05	0.999984
Abbreviations: adj, adjusted; Chr; chromosome; CpG; cytosine-phosphate-guanine; FDR, false discovery rate; N, north; S, south; TSS, transcription start site; UTR, untranslated region; β, beta.
*Notes: Gene Information (RefGene Name and RefGene Group) details from UCSC, University of California, Santa Cruz. Genome Build 37.

## Sheet: ST9
Supplementary Table 9: Output results (p≤x10-5) from RnBeads differential methylation analysis for all risk-averse vs all risk-seeking individuals - top-ranked dmCpGs shared by both models (Analysis 2)
						all risk-averse vs all risk-seeking individuals - minimal model			all risk-averse vs all risk-seeking individuals - maximal model
CpG site	RefGene Name	Group	Chr	Start	Strand	Mean difference of β values	p-values	FDR-adj p-values	Mean difference of β values	p-values	FDR-adj p-values
cg05768532	FLJ16779;NKAIN4	Body;TSS200	chr20	61886069	-	0.00780444	2.64238e-06	0.999982	0.00780444	2.00397e-06	0.999984
cg00540637	C5orf45;C5orf45	Body;Body	chr5	179273576	+	0.0030279	3.42599e-05	0.999982	0.00298514	3.85103e-05	0.999984
cg03525527	CDCA2;KCTD9	TSS200;TSS1500	chr8	25316492	+	-0.00115001	4.39037e-05	0.999982	-0.00115001	2.735e-05	0.999984
cg04920991			chr20	55562991	+	-0.0079709	4.7535e-05	0.999982	-0.00807708	5.47504e-05	0.999984
cg24720569	HYDIN	Body	chr16	70907415	+	0.00410053	5.06431e-05	0.999982	0.00408046	6.08529e-05	0.999984
cg14600813			chr4	57396496	-	-0.00641805	5.38364e-05	0.999982	-0.00650286	6.48133e-05	0.999984
cg08111446	NKAIN4;FLJ16779	TSS200;Body	chr20	61886079	-	0.00557948	7.60802e-05	0.999982	0.00557948	8.69364e-05	0.999984
cg18675610	ARHGAP12	5'UTR	chr10	32216311	-	-0.0223635	8.17882e-05	0.999982	-0.0223635	7.3848e-05	0.999984
cg23690488			chr2	114299609	+	0.00710113	9.03819e-05	0.999982	0.00710113	6.9068e-05	0.999984
Abbreviations: adj, adjusted; Chr; chromosome; CpG; cytosine-phosphate-guanine; FDR, false discovery rate; TSS, transcription start site; UTR, untranslated region; β, beta.
*Notes: Gene Information (RefGene Name and RefGene Group) details from UCSC, University of California, Santa Cruz. Genome Build 37.

## Sheet: ST10
Supplementary Table 10: Output results (p≤x10-5) from RnBeads differential methylation analysis for risk-averse vs all remaining individuals, having adjusted for the minimal number of covariates (Analysis 3)
CpG site	RefGene Name	Group	Relation to CpG Island	Chr	Start	Strand	Mean difference of β values	p-values	FDR-adj p-values
cg00540637	C5orf45;C5orf45	Body;Body	N_Shelf	chr5	179273576	+	0.00296747	1.3784e-06	0.999959
cg15866367	MLNR	Body	S_Shore	chr13	49796387	-	0.00775885	4.30473e-06	0.999959
cg09940188	SMYD4	Body		chr17	1686671	+	0.0147299	4.88451e-06	0.999959
cg19350679	HLA-DQA2	Body		chr6	32710506	-	0.0155359	5.60808e-06	0.999959
cg23679982	SMYD4	Body		chr17	1686737	+	0.0128621	8.5392e-06	0.999959
cg12258908	PPM1L	Body		chr3	160666349	+	0.00520206	1.07092e-05	0.999959
cg18675610	ARHGAP12	5'UTR	N_Shore	chr10	32216311	-	-0.0204702	1.26785e-05	0.999959
cg08326132				chr11	116065064	-	0.0147621	1.38929e-05	0.999959
cg09556489				chr2	225955989	-	0.00958066	1.5889e-05	0.999959
cg16616918	SMYD4	Body		chr17	1686627	+	0.0199266	1.62003e-05	0.999959
cg08147692	OAS3	TSS1500	N_Shore	chr12	113375402	-	0.00302846	2.98594e-05	0.999959
cg05500622				chr20	6718157	-	0.00493746	3.34747e-05	0.999959
cg03102881	GCSH;GCSH	TSS1500;TSS1500	S_Shore	chr16	81130802	-	0.00417542	3.49451e-05	0.999959
cg01149959				chr11	110210618	-	0.00818151	4.18645e-05	0.999959
cg24100600				chr6	138090327	+	0.00200756	4.50762e-05	0.999959
cg00231717				chr5	77165476	-	0.00451701	5.09989e-05	0.999959
cg04950965	GNG12	5'UTR		chr1	68202520	-	0.00378857	5.1138e-05	0.999959
cg27547652			N_Shelf	chr11	75523653	-	0.00129336	5.34648e-05	0.999959
cg11327992	CHD7	Body		chr8	61688953	-	0.00163696	5.42586e-05	0.999959
cg00039070	EXOC4;EXOC4	Body;Body		chr7	133167057	+	0.00212792	5.48142e-05	0.999959
cg12690413	DGKH	TSS200	N_Shore	chr13	42614071	-	-0.00146917	5.62357e-05	0.999959
cg01100448	C21orf58;C21orf58;C21orf58;C21orf58;C21orf58	5'UTR;TSS1500;Body;5'UTR;5'UTR	N_Shelf	chr21	47739139	+	0.00421376	5.65739e-05	0.999959
cg17320194				chr2	178042734	+	0.00343371	6.309e-05	0.999959
cg22645496				chr3	117534099	-	0.00481104	6.92207e-05	0.999959
cg02043697	SFRS8	Body		chr12	132269737	+	0.00181719	7.36857e-05	0.999959
cg06663317	MT2A	TSS1500	N_Shore	chr16	56641101	+	0.00964088	7.40359e-05	0.999959
cg14179288	TLE4	Body		chr9	82286351	-	-0.0653025	7.41213e-05	0.999959
cg24538975	OAZ2;OAZ2	Body;Body	N_Shelf	chr15	64992573	+	0.00369812	7.46183e-05	0.999959
cg25264393	GLB1L3	Body		chr11	134176598	+	0.00795029	8.44982e-05	0.999959
cg10023855	HLA-DQA2	Body		chr6	32710516	+	0.0163766	8.49967e-05	0.999959
cg23307201	LOC101927437;CLYBL;CLYBL;CLYBL;CLYBL;LOC101927437	ExonBnd;ExonBnd;ExonBnd;Body;Body;Body		chr13	100425066	+	0.00449725	8.62089e-05	0.999959
cg23703633	ANK3	Body		chr10	62135541	-	0.00192192	8.85211e-05	0.999959
cg22677246	COTL1	Body	Island	chr16	84651094	+	-0.00103877	9.03179e-05	0.999959
cg14250130	PFKP	TSS1500	Island	chr10	3109361	+	-0.00246455	9.12953e-05	0.999959
cg06737942	ESYT2	Body		chr7	158613567	+	0.00790306	9.24958e-05	0.999959
cg23216184	DGCR8	5'UTR	S_Shore	chr22	20068322	-	-0.00167717	9.73092e-05	0.999959
Abbreviations: adj, adjusted; Chr; chromosome; CpG; cytosine-phosphate-guanine; FDR, false discovery rate; N, north; S, south; TSS, transcription start site; UTR, untranslated region; β, beta.
*Notes: Gene Information (RefGene Name and RefGene Group) details from UCSC, University of California, Santa Cruz. Genome Build 37.

[truncated: 8 more sheets: ST11, ST12, ST13, ST14, ST15, ST16, ST17, ST18]
